# Supplementary material for: Silencing of dre4 Contributes to Mortality of Phyllotreta striolata
Source: Insects. 2022 Nov 20;13(11):1072. doi: 10.3390/insects13111072 (PMC9696999; doi:10.3390/insects13111072)
Supplement: Supplementary file 1 [file insects-13-01072-s001.zip]

Archive with 1 entries (1 files):
- insects-2006702-supplementary.pdf
